# Supplementary material for: A RESTful API for Accessing Microbial Community Data for MG-RAST
Source: PLoS Comput Biol. 2015 Jan 8;11(1):e1004008. doi: 10.1371/journal.pcbi.1004008 (PMC4287624; doi:10.1371/journal.pcbi.1004008)
Supplement: S2 Script — An example python script that will retrieve the Uniprot result for a sequence md5 or accession id from MG-RAST. (PY) [file pcbi.1004008.s016.py]

#!/usr/bin/env python

import sys
import os
import urllib
import urllib2
import json
from operator import itemgetter
from optparse import OptionParser

UNIPROT_URL = "http://www.uniprot.org/uniprot/"

prehelp = """
NAME
    mg-retrieve-uniprot

VERSION
    %s

SYNOPSIS
    mg-retrieve-uniprot [ --help, --md5 <sequence md5>, --id <accession ID>, --source <datasource> ]

DESCRIPTION
    Retrieve the uniprot result for a sequence md5 or accession id.
"""

posthelp = """
Output
    Uniprot output

EXAMPLES
    mg-retrieve-uniprot --md5 ffc62262a18b38671c3e337150ef535f --source SwissProt

SEE ALSO
    -

AUTHORS
    %s
"""
VERSION = '1'
API_URL = "http://api.metagenomics.anl.gov/"+VERSION
AUTH_LIST = "Jared Bischof, Travis Harrison, Folker Meyer, Tobias Paczian, Andreas Wilke"
SEARCH_FIELDS = ["function", "organism", "md5", "name", "metadata", "biome", "feature", "material", "country", "location", "longitude", "latitude", "created", "env_package_type", "project_id", "project_name", "PI_firstname", "PI_lastname", "sequence_type", "seq_method", "collection_date"]

search_opts = " ".join( map(lambda x: "--%s <query text>"%x, SEARCH_FIELDS) )

# print to stdout results of MG-RAST API
def stdout_from_url(url, auth=None, data=None, debug=False):
    header = {'Accept': 'text/plain'}
    if auth:
        header['Auth'] = auth
    if data:
        header['Content-Type'] = 'application/json'
    if debug:
        if data:
            print "data:\t"+data
        print "header:\t"+json.dumps(header)
        print "url:\t"+url
    try:
        req = urllib2.Request(url, data, headers=header)
        res = urllib2.urlopen(req)
    except urllib2.HTTPError, error:
        try:
            eobj = json.loads(error.read())
            sys.stderr.write("ERROR (%s): %s\n" %(error.code, eobj['ERROR']))
            sys.exit(1)
        except:
            sys.stderr.write("ERROR (%s): %s\n" %(error.code, error.read()))
            sys.exit(1)
    if not res:
        sys.stderr.write("ERROR: no results returned\n")
        sys.exit(1)
    while True:
        chunk = res.read(8192)
        if not chunk:
            break
        safe_print(chunk)

# safe handeling of stdout for pipeing
def safe_print(text):
    text = "".join([x if ord(x) < 128 else '?' for x in text])
    try:
        sys.stdout.write(text)
    except IOError:
        # stdout is closed, no point in continuing
        # Attempt to close them explicitly to prevent cleanup problems:
        try:
            sys.stdout.close()
        except IOError:
            pass
        try:
            sys.stderr.close()
        except IOError:
            pass

# return python struct from JSON output of MG-RAST API
def obj_from_url(url, auth=None, data=None, debug=False):
    header = {'Accept': 'application/json'}
    if auth:
        header['Auth'] = auth
    if data:
        header['Content-Type'] = 'application/json'
    if debug:
        if data:
            print "data:\t"+data
        print "header:\t"+json.dumps(header)
        print "url:\t"+url
    try:
        req = urllib2.Request(url, data, headers=header)
        res = urllib2.urlopen(req)
    except urllib2.HTTPError, error:
        try:
            eobj = json.loads(error.read())
            sys.stderr.write("ERROR (%s): %s\n" %(error.code, eobj['ERROR']))
            sys.exit(1)
        except:
            sys.stderr.write("ERROR (%s): %s\n" %(error.code, error.read()))
            sys.exit(1)
    if not res:
        sys.stderr.write("ERROR: no results returned\n")
        sys.exit(1)
    obj = json.loads(res.read())
    if obj is None:
        sys.stderr.write("ERROR: return structure not valid json format\n")
        sys.exit(1)
    if len(obj.keys()) == 0:
        sys.stderr.write("ERROR: no data available\n")
        sys.exit(1)
    if 'ERROR' in obj:
        sys.stderr.write("ERROR: %s\n" %obj['ERROR'])
        sys.exit(1)
    return obj

def get_auth_token(opts):
    if 'KB_AUTH_TOKEN' in os.environ:
        return os.environ['KB_AUTH_TOKEN']
    if opts.token:
        return opts.token
    elif opts.user or opts.passwd:
        if opts.user and opts.passwd:
            return token_from_login(opts.user, opts.passwd)
        else:
            sys.stderr.write("ERROR: both username and password are required\n")
            sys.exit(1)
    else:
        return None

def token_from_login(user, passwd):
    auth = 'kbgo4711'+base64.b64encode('%s:%s' %(user, passwd)).replace('\n', '')
    data = obj_from_url(API_URL, auth=auth)
    return data['token']


def main(args):
    OptionParser.format_description = lambda self, formatter: self.description
    OptionParser.format_epilog = lambda self, formatter: self.epilog
    parser = OptionParser(usage='', description=prehelp%VERSION, epilog=posthelp%AUTH_LIST)
    parser.add_option("", "--url", dest="url", default=API_URL, help="API url")
    parser.add_option("", "--md5", dest="md5", default=None, help="sequence md5")
    parser.add_option("", "--id", dest="id", default=None, help="accession ID")
    parser.add_option("", "--source", dest="source", default='SwissProt', help="datasource to get record from, one of: SwissProt, TreMBL, InterPro")
    parser.add_option("", "--version", dest="version", default='1', help="M5NR version to use, one of 1 or 9")
    
    # get inputs
    (opts, args) = parser.parse_args()

    # build url for m5nr query
    params = [ ('limit', '1'),
               ('version', opts.version),
               ('source', opts.source) ]
    if opts.md5:
        url = opts.url+'/m5nr/md5/'+opts.md5+'?'+urllib.urlencode(params, True)
    elif opts.id:
        url = opts.url+'/m5nr/accession/'+opts.id+'?'+urllib.urlencode(params, True)
    else:
        sys.stderr.write("ERROR: no md5 checksum or accession given\n")
        return 1
        
    # retrieve data
    result = obj_from_url(url)
    if len(result['data']) == 0:
        sys.stderr.write("ERROR: no match in M5NR version %s\n"%opts.version)
        return 1
    
    # output data
    stdout_from_url(UNIPROT_URL+result['data'][0]['accession']+'.txt')
    
    return 0
    
if __name__ == "__main__":
    sys.exit( main(sys.argv) )
